# Supplementary material for: Piperazine Derivative Stabilizes Actin Filaments in Primary Fibroblasts and Binds G-Actin In Silico
Source: Curr Issues Mol Biol. 2022 Oct 25;44(11):5191–208. doi: 10.3390/cimb44110353 (PMC9689266; doi:10.3390/cimb44110353)
Supplement: Supplementary file 1 [file cimb-44-00353-s001.zip]

Archive with 2 entries (2 files):
- Video S1 - Jasplakinolide with G_actin (violet).mpg
- Video S2 - 51164 with G_actin (red).mpg
